# Supplementary material for: mRNA-Seq Analysis of the Pseudoperonospora cubensis Transcriptome During Cucumber (Cucumis sativus L.) Infection
Source: PLoS One. 2012 Apr 24;7(4):e35796. doi: 10.1371/journal.pone.0035796 (PMC3335787; doi:10.1371/journal.pone.0035796)
Supplement: Table S2 — List of genes expressed across all time points. Gene expression values (FPKM) were calculated by using Cufflinks [55]. (XLSX) [file pone.0035796.s005.xlsx]

## Sheet: Sheet1
Table S2. List of genes expressed across all time-points. Gene expression values (FPKM) were calculated by using Cufflinks (Trapnell et al., 2010).
Gene ID	1 dpi	2 dpi	3 dpi	4 dpi	6 dpi	8 dpi	Functional annotation
maker-pcu_contig_7-fgenesh-gene-0.15-mRNA-1	2022.52	3649.85	4122.04	3602.04	3487.01	3363.74	60S ribosomal protein L7
maker-pcu_contig_7-fgenesh-gene-0.10-mRNA-1	846.022	2349.34	996.794	1319.33	1163.13	1483.42	Conserved gene of unknown function
maker-pcu_contig_17567-snap-gene-0.0-mRNA-1	21758.4	4791.92	4565.02	714.856	2716.32	276.372	ADP-ribosylation factor
maker-pcu_contig_136-fgenesh-gene-0.3-mRNA-1	965.017	392.632	307.81	333.08	238.675	268.044	Serine/threonine-protein phosphatase
maker-pcu_contig_18025-snap-gene-0.0-mRNA-1	1513.14	2959.35	1408.52	916.99	1257.13	1976.9	Glucanase inhibitor protein 1
maker-pcu_contig_19523-snap-gene-0.0-mRNA-1	21629.3	2587.65	5217.1	271.245	2444.31	125.857	Translationally controlled tumor protein
maker-pcu_contig_19713-snap-gene-0.0-mRNA-1	44469.5	8965.39	7493.65	2350.25	3500.73	458.701	Eukaryotic translation initiation factor 5A
maker-pcu_contig_21508-snap-gene-0.1-mRNA-1	34848.9	8153.81	6159.63	1066.52	3227.26	154.727	Elongation factor 1-alpha
maker-pcu_contig_22840-snap-gene-0.0-mRNA-1	4516.95	2134.9	1043.22	558.369	666.972	139.982	Vacuolar ATPase subunit c
maker-pcu_contig_23302-fgenesh-gene-0.0-mRNA-1	108010	23136.8	21457.6	4092.96	8074.52	991.819	Initiation factor 5a
maker-pcu_contig_26424-snap-gene-0.0-mRNA-1	6544.72	3424.11	3134.31	1196.16	1146.57	184.015	ADP, ATP carrier protein
maker-pcu_contig_26955-snap-gene-0.1-mRNA-1	63357.4	17363.8	2635.18	1776.49	2064.16	606.225	S-adenosylmethionine synthase
maker-pcu_contig_27164-snap-gene-0.1-mRNA-1	5876.23	1227.43	1452.47	402.947	724.012	150.413	Eukaryotic translation initiation factor 1A
maker-pcu_contig_27609-fgenesh-gene-0.0-mRNA-1	31970.7	4412.69	3171.04	973.901	5284.6	293.541	Elongation factor 1-alpha
maker-pcu_contig_27815-fgenesh-gene-0.0-mRNA-1	45468.7	13115.9	5670.74	1458.19	2556.49	572.996	HSC70-1 (heat shock cognate 70 kDa protein 1); ATP binding isoform 2
maker-pcu_contig_32223-snap-gene-0.0-mRNA-1	270121	55153.7	27896.3	13691.9	24271.2	2484.48	Elongation factor 1-alpha
maker-pcu_contig_35794-snap-gene-0.0-mRNA-1	34345.7	15410.9	7490.05	3339.63	3403.48	669.446	60S ribosomal protein L8-3
maker-pcu_contig_171-snap-gene-0.13-mRNA-1	1206.53	2820.37	1383.18	1490.07	1021.63	1124.4	3-hydroxyisobutyrate dehydrogenase
maker-pcu_contig_9-fgenesh-gene-0.17-mRNA-1	315.529	296.583	92.8596	265.547	188.422	275.46	Enolase
maker-pcu_contig_178-fgenesh-gene-0.0-mRNA-1	321.557	306.434	161.447	261.266	231.772	319.545	Glucose-6-phosphate isomerase
maker-pcu_contig_181-fgenesh-gene-0.2-mRNA-1	1307.49	3858.57	3151.02	3244.86	1937.18	2539.35	Ribosomal protein L15
maker-pcu_contig_184-snap-gene-0.7-mRNA-1	128.356	131.348	39.0445	54.5944	54.1658	32.7786	GTP-binding protein engA
maker-pcu_contig_187-snap-gene-0.8-mRNA-1	167.091	200.995	258.244	1361.6	1328	2333.92	Callose synthase
maker-pcu_contig_10-snap-gene-0.20-mRNA-1	580.491	418.667	421.485	460.816	603.471	622.265	Casein kinase
maker-pcu_contig_210-fgenesh-gene-0.3-mRNA-1	456.979	182.623	156.019	210.802	224.163	189.446	26S protease regulatory subunit S10B
maker-pcu_contig_225-snap-gene-0.8-mRNA-1	152.35	113.987	146.326	83.6319	125.964	148.057	Conserved gene of unknown function
maker-pcu_contig_12-fgenesh-gene-0.5-mRNA-1	1841.32	3984.91	3047.11	3114.6	1754.84	2023.65	40S ribosomal protein S3-3
maker-pcu_contig_241-fgenesh-gene-0.6-mRNA-1	458.17	450.706	285.247	408.377	266.027	354.625	CG6370-PA
maker-pcu_contig_265-snap-gene-0.11-mRNA-1	3081.94	3894.93	4580.23	3281.37	2385.95	2652.39	60S ribosomal protein L7a-2
maker-pcu_contig_269-fgenesh-gene-0.0-mRNA-1	1861.11	4334.23	579.504	7293.59	3680.55	3210.78	Proline-rich protein BstNI subfamily 3 precursor
maker-pcu_contig_283-snap-gene-0.9-mRNA-1	324.03	54.9797	84.5713	20.2535	70.9356	25.7097	Chromosome 14 open reading frame 106
maker-pcu_contig_14-snap-gene-0.15-mRNA-1	91.0932	128.347	272.891	277.755	192.263	227.161	Acetyl-CoA carboxylase
maker-pcu_contig_289-snap-gene-0.11-mRNA-1	421.642	87.9542	127.019	105.869	105.525	118.772	Hemagglutinin family protein
maker-pcu_contig_299-fgenesh-gene-0.1-mRNA-1	1481.76	2405.96	1228.45	3224.62	2002.99	1399.36	Glycosyl transferase
maker-pcu_contig_315-fgenesh-gene-0.0-mRNA-1	1640.99	2396.08	584.224	1349.39	462.926	663.939	Elicitin protein RAM2A
maker-pcu_contig_340-snap-gene-0.10-mRNA-1	1161.15	1799.61	1574.07	1494.74	1317.39	1271.13	Nascent polypeptide-associated complex subunit alpha
maker-pcu_contig_342-snap-gene-0.12-mRNA-1	293.518	323.325	245.615	305.615	203.237	339.93	Transmembrane protein
maker-pcu_contig_347-fgenesh-gene-0.5-mRNA-1	3142.26	4199.83	5213.15	2888.37	2297.71	2501.41	40S ribosomal protein S12
maker-pcu_contig_357-snap-gene-0.3-mRNA-1	347.359	213.563	126.838	259.031	634.774	943.834	Elicitor-like transglutaminase M81
maker-pcu_contig_357-snap-gene-0.4-mRNA-1	686.933	219.292	116.734	95.0612	52.8984	99.0831	1-aminocyclopropane-1-carboxylate deaminase
maker-pcu_contig_360-snap-gene-0.6-mRNA-1	419.559	317.48	220.374	352.998	348.935	401.789	Importin alpha-2 subunit
maker-pcu_contig_398-snap-gene-0.1-mRNA-1	9142.28	942.52	3000.39	384.994	502.255	32.0811	NADH dehydrogenase subunit B
maker-pcu_contig_398-snap-gene-0.0-mRNA-1	12146.9	1366.12	3153.48	547.547	1038.06	65.7142	NAD(P)H-quinone oxidoreductase subunit 2 A, chloroplastic
maker-pcu_contig_402-fgenesh-gene-0.1-mRNA-1	3130.73	5047.33	6538.99	4259.5	4631.54	3716.14	40S ribosomal protein S2
maker-pcu_contig_403-snap-gene-0.12-mRNA-1	382.392	352.653	167.556	342.25	226.204	298.008	Ketol-acid reductoisomerase
maker-pcu_contig_410-snap-gene-0.9-mRNA-1	258.253	265.955	269.701	244.043	310.24	297.501	HECT E3 ubiquitin ligase
maker-pcu_contig_410-snap-gene-0.14-mRNA-1	629.676	393.186	371.473	565.959	271.842	260.252	Delta-6 desaturase
maker-pcu_contig_423-fgenesh-gene-0.4-mRNA-1	1343.98	3029.79	4035.87	2514.54	2152.71	2106.39	40S ribosomal protein SA
maker-pcu_contig_481-fgenesh-gene-0.0-mRNA-1	1771.74	3171.78	4981.51	3850.81	3244.76	2513.4	RL11A, ribosomal protein 11A 60S large ribosomal subunit
maker-pcu_contig_481-snap-gene-0.8-mRNA-1	166.043	178.651	106.71	167.193	136.303	68.3558	Carbohydrate-binding protein
maker-pcu_contig_539-snap-gene-0.10-mRNA-1	497.503	695.169	762.983	774.396	633.873	610.345	Glucokinase
maker-pcu_contig_21-fgenesh-gene-0.6-mRNA-1	2117.11	5369.27	6474.38	4640.63	4537.46	4520.24	60S ribosomal protein L18-2
maker-pcu_contig_549-snap-gene-0.9-mRNA-1	614.501	2378.47	1379.96	2093.36	1454.03	2026.36	Conserved gene of unknown function
maker-pcu_contig_23-snap-gene-0.21-mRNA-1	2304.63	3083.91	3321.58	2759.38	2510.7	2490.98	Ribosomal protein L28
maker-pcu_contig_589-snap-gene-0.3-mRNA-1	969.674	3760.48	5123.2	3306.3	2620.96	2533.89	40S ribosomal protein S6
maker-pcu_contig_593-snap-gene-0.5-mRNA-1	2730.14	1170.12	262.85	797.706	625.182	691.488	NAD-specific glutamate dehydrogenase
maker-pcu_contig_593-snap-gene-0.8-mRNA-1	826.723	1268.34	1260.6	1724.54	1087.54	997.791	Glucose regulated protein/BiP
maker-pcu_contig_661-fgenesh-gene-0.0-mRNA-1	3068.12	5276.06	2175.96	4506.05	3973.84	4480.83	Actin
maker-pcu_contig_662-snap-gene-0.6-mRNA-1	737.557	801.66	444.375	688.152	253.151	165.029	L-threonine 3-dehydrogenase
maker-pcu_contig_672-snap-gene-0.3-mRNA-1	604.566	1210.98	521.905	1132.83	1051.47	313.825	Secretory protein OPEL
maker-pcu_contig_702-fgenesh-gene-0.2-mRNA-1	1735.59	3796.33	5067.56	2895.49	2392.37	2426.23	60S ribosomal protein L23
maker-pcu_contig_27-fgenesh-gene-0.1-mRNA-1	393.221	802.508	280.787	530.471	325.853	574.395	Propionyl-CoA carboxylase beta chain, mitochondrial
maker-pcu_contig_723-fgenesh-gene-0.2-mRNA-1	556.461	730.3	300.879	696.001	1158.55	2131.18	Glycoside hydrolase
maker-pcu_contig_773-fgenesh-gene-0.1-mRNA-1	160.436	165.221	209.434	283.011	126.882	83.7045	ATP-citrate synthase
maker-pcu_contig_815-snap-gene-0.3-mRNA-1	312.837	738.44	242.335	767.7	630.826	1370.47	Mucin
maker-pcu_contig_910-snap-gene-0.3-mRNA-1	589.721	397.24	132.37	341.547	449.733	131.654	Transglutaminase elicitor M81D
maker-pcu_contig_30-fgenesh-gene-0.5-mRNA-1	184.389	883.74	622.798	1079.46	936.372	1086.79	Phosphoglucomutase
maker-pcu_contig_957-snap-gene-0.5-mRNA-1	1689.99	1357.58	614.444	1023.45	728.893	884.648	Chromosome 04 contig 1, DNA sequence
maker-pcu_contig_957-fgenesh-gene-0.2-mRNA-1	1289.29	3822.03	7544.24	4498.55	4015.43	3787.8	60S ribosomal protein L10a-1
maker-pcu_contig_989-fgenesh-gene-0.3-mRNA-1	1384.46	3907.75	2578.22	3578.61	2721.53	3646.85	Calmodulin
maker-pcu_contig_1025-snap-gene-0.1-mRNA-1	114.245	63.2158	68.8319	90.0402	142.961	102.081	Inositol-3,4-bisphosphate 4-phosphatase
maker-pcu_contig_1108-snap-gene-0.4-mRNA-1	912.592	991.731	610.925	1049.43	937.624	293.156	Secretory protein OPEL
maker-pcu_contig_1120-fgenesh-gene-0.0-mRNA-1	1235.98	1488.15	868.787	1656.28	1103.28	900.084	Histamine-releasing factor
maker-pcu_contig_35-fgenesh-gene-0.10-mRNA-1	1180.64	967.841	1363.38	1180.49	738.702	648.474	Gene of unknown function
maker-pcu_contig_36-snap-gene-0.18-mRNA-1	337.065	419.178	221.542	292.035	453.998	552.248	4-coumarate-CoA ligase
maker-pcu_contig_36-fgenesh-gene-0.7-mRNA-1	1361.5	2441.47	2387.97	2262.55	1671.92	1791.96	60S ribosomal protein L13
maker-pcu_contig_1248-snap-gene-0.0-mRNA-1	108.957	318.178	164.116	221.603	87.2604	128.606	Zinc finger protein 2
maker-pcu_contig_1261-fgenesh-gene-0.0-mRNA-1	964.897	975.419	737.845	2088.12	1292.88	930.827	Calreticulin
maker-pcu_contig_1358-snap-gene-0.1-mRNA-1	4623.71	11878.1	5214.84	9116.87	5519.33	4853.54	GK22061
maker-pcu_contig_1359-fgenesh-gene-0.1-mRNA-1	753.362	742.452	436.097	1115.59	749.743	786.591	Elongation factor 1-gamma
maker-pcu_contig_2-snap-gene-0.48-mRNA-1	240.618	286.626	229.537	413.278	268.981	336.875	Dolichyl-diphosphooligosaccharide-protein glycosyltransferase subunit STT3A
maker-pcu_contig_3-fgenesh-gene-0.1-mRNA-1	3198.85	4298.67	4735.63	3837.32	2543.56	2734.88	60S ribosomal protein L3
maker-pcu_contig_1404-fgenesh-gene-0.0-mRNA-1	2471.97	3533.57	1795.49	4163.95	1633.27	1699.36	Conserved gene of unknown function
maker-pcu_contig_1569-snap-gene-0.7-mRNA-1	605.085	98.1154	131.667	61.366	87.4926	69.3415	Appr-1-p processing domain protein
maker-pcu_contig_1586-fgenesh-gene-0.2-mRNA-1	2020.88	4023.25	4850.96	3486.13	2591.46	2968.8	40S ribosomal protein S9-1
maker-pcu_contig_1628-fgenesh-gene-0.0-mRNA-1	976.673	1220.97	1974.55	1452.81	1329.72	1128.25	60S ribosomal protein L27
maker-pcu_contig_1756-snap-gene-0.2-mRNA-1	971.862	1643.18	2563.37	1643.1	1144.8	1227.9	40S ribosomal protein S4
maker-pcu_contig_48-snap-gene-0.17-mRNA-1	301.61	1526.28	1546.94	2168.54	1437.69	1318.76	Pyrophosphate-energized vacuolar membrane proton pump
maker-pcu_contig_1978-snap-gene-0.4-mRNA-1	518.708	745.494	538.228	750.164	636.107	571.827	Glutathione peroxidase
maker-pcu_contig_2040-fgenesh-gene-0.2-mRNA-1	2127.65	2429.37	2930.06	2319.22	1521.4	1453.19	60S ribosomal protein L22
maker-pcu_contig_2260-fgenesh-gene-0.0-mRNA-1	5942.01	4338.25	8838.21	4317.32	4182.51	3285.57	60S ribosomal protein L44
maker-pcu_contig_2373-fgenesh-gene-0.0-mRNA-1	1086.24	1745.01	928.906	1473.03	947.109	611.588	Conserved gene of unknown function
maker-pcu_contig_2415-snap-gene-0.4-mRNA-1	527.584	2065.89	1536.84	1257.83	764.392	2003.66	Mucin
maker-pcu_contig_56-fgenesh-gene-0.7-mRNA-1	377.58	507.814	139.022	373.634	440.988	314.055	Proline oxidase
maker-pcu_contig_2560-snap-gene-0.4-mRNA-1	2373.79	2503.96	4122.33	3395.49	2455.58	2401.82	60S ribosomal protein L4
maker-pcu_contig_2586-fgenesh-gene-0.1-mRNA-1	3033.02	3158.05	3163.53	2201.99	1772.81	2010.27	60S ribosomal protein L9
maker-pcu_contig_3404-snap-gene-0.0-mRNA-1	2697.92	342.805	621.296	115.249	169.253	12.6847	ATP synthase subunit beta, chloroplastic
maker-pcu_contig_66-fgenesh-gene-0.8-mRNA-1	1526.23	1188.37	879.217	747.144	1529.89	1776.08	Beta-tubulin
maker-pcu_contig_68-fgenesh-gene-0.1-mRNA-1	588.184	987.336	1178.15	1090.93	1365.14	2461.06	Cellulose synthase 3
maker-pcu_contig_4-snap-gene-0.32-mRNA-1	71.5541	70.0412	157.317	138.941	141.755	144.733	Dynein heavy chain
maker-pcu_contig_69-fgenesh-gene-0.1-mRNA-1	153.403	105.198	149.302	266.12	158.295	149.592	Carbamoyl-phosphate synthase [ammonia]
maker-pcu_contig_69-snap-gene-0.12-mRNA-1	134.552	82.725	145.92	158.17	91.5945	105.011	ATP-binding Cassette (ABC) Superfamily
maker-pcu_contig_4061-snap-gene-0.3-mRNA-1	676.883	1598.43	840.354	1829.89	1022.59	752.412	Inositol oxygenase
maker-pcu_contig_4117-fgenesh-gene-0.0-mRNA-1	602.198	1527.25	984.801	1247.52	1210.01	1013.81	Glutathione S-transferase
maker-pcu_contig_4188-snap-gene-0.1-mRNA-1	612.253	1166.09	1204.93	1454.85	1326.12	1203.93	Serine protease family S01A
maker-pcu_contig_4249-snap-gene-0.0-mRNA-1	16204.8	1642.61	4488.87	995.296	1307.58	320.811	RNA binding motif protein
maker-pcu_contig_79-fgenesh-gene-0.4-mRNA-1	2788.12	3318.18	4479.55	3289.73	2920.05	2623.16	60S ribosomal protein L6
maker-pcu_contig_5350-snap-gene-0.1-mRNA-1	800.233	873.297	369.638	388.675	232.319	883.145	PLAC8 family protein
maker-pcu_contig_6605-snap-gene-0.0-mRNA-1	941.703	3312.37	2036.72	3946.18	690.388	1519.17	Glucanase inhibitor protein 1
maker-pcu_contig_7083-snap-gene-0.2-mRNA-1	411.38	161.893	443.913	193.118	252.293	39.5561	Conserved gene of unknown function
maker-pcu_contig_7702-snap-gene-0.0-mRNA-1	1632.95	2083.51	2502.14	2300.56	1032.75	722.749	Calcineurin-like phosphoesterase
maker-pcu_contig_8512-snap-gene-0.1-mRNA-1	17007.9	1455.44	6224.37	734.261	1498.46	168.56	Catalase
maker-pcu_contig_8513-snap-gene-0.0-mRNA-1	3240.32	1067.26	504.151	180.858	381.418	69.8424	Vacuolar proton-inorganic pyrophosphatase
maker-pcu_contig_8580-snap-gene-0.0-mRNA-1	1217.75	285.96	278.53	97.7892	162.543	26.8347	Cell division cycle protein 48 homolog
maker-pcu_contig_8928-snap-gene-0.1-mRNA-1	18625.3	4463.88	1184.4	612.971	1648.1	248.761	NAD-specific glutamate dehydrogenase
maker-pcu_contig_9337-snap-gene-0.1-mRNA-1	2576.38	1389.09	743.791	254.864	376.797	47.0331	Tubulin beta-1 chain
maker-pcu_contig_9473-snap-gene-0.0-mRNA-1	42574.8	11535.2	2702.32	1898.51	4425.22	820.712	NAD-specific glutamate dehydrogenase
maker-pcu_contig_9473-snap-gene-0.1-mRNA-1	929.068	736.446	51.5592	43.8698	99.5091	17.9644	Heat shock protein 70
maker-pcu_contig_9582-snap-gene-0.1-mRNA-1	97836	20709.1	10644.2	3235.81	8861.74	699.751	Elongation factor 1-alpha
maker-pcu_contig_11064-snap-gene-0.0-mRNA-1	47619.5	8017.49	5233.05	1779.56	3273.81	505.064	Actin
maker-pcu_contig_12102-snap-gene-0.1-mRNA-1	15548	3006.05	613.7	347.034	931.106	109.615	70 kDa heat shock protein
maker-pcu_contig_12522-snap-gene-0.0-mRNA-1	960.663	1429.96	1045.89	383.563	404.929	113.755	Glutamine synthetase
maker-pcu_contig_12686-fgenesh-gene-0.0-mRNA-1	2467.47	2742.29	486.39	476.947	343.062	50.8825	Adenosylhomocysteinase
maker-pcu_contig_121-fgenesh-gene-0.0-mRNA-1	3169.19	7501.64	6542.96	3704.18	3236.08	3049.88	Ribosomal protein L27
maker-pcu_contig_13280-snap-gene-0.1-mRNA-1	612.95	877.261	589.234	1138.73	81.8642	92.1251	Pectinesterase
maker-pcu_contig_14079-fgenesh-gene-0.0-mRNA-1	8572.32	10864.7	11008.6	12778.8	7775.8	8528.21	Elongation factor 1-alpha
maker-pcu_contig_15654-snap-gene-0.0-mRNA-1	6758.32	3675.08	2796.83	730.92	1486.39	133.655	ADP-ribosylation factor
maker-pcu_contig_16088-snap-gene-0.0-mRNA-1	7392.81	2045.36	2474.52	435.434	1245.81	196.493	Ubiquitin carrier protein
maker-pcu_contig_16608-snap-gene-0.1-mRNA-1	6240.65	6496.23	2492.94	1008.07	443.227	91.8608	Conserved gene of unknown function
