# Supplementary material for: mRNA-Seq Analysis of the Pseudoperonospora cubensis Transcriptome During Cucumber (Cucumis sativus L.) Infection
Source: PLoS One. 2012 Apr 24;7(4):e35796. doi: 10.1371/journal.pone.0035796 (PMC3335787; doi:10.1371/journal.pone.0035796)
Supplement: Table S8 — List of genes containing transcription factor-related Pfam domains with their corresponding gene IDs, Pfam domain accession and domain names. Transcription factor-related Pfam domains were identified based on Pfam domain assignment. (XLS) [file pone.0035796.s011.xls]

## Sheet: Table S7
Table S8. List of genes containing transcription factor-related Pfam domains with their corresponding gene IDs, Pfam domain accession and domain names. Transcription factor-related Pfam domain were identified based on Pfam domain assignment.
Gene ID	Pfam accession (domain)	Description
maker-pcu_contig_421-snap-gene-0.10-mRNA-1	PF00847(AP2)	Pathogenesis-related transcriptional factor/ERF, DNA-binding
maker-pcu_contig_1448-snap-gene-0.1-mRNA-1	PF01388(ARID)	ARID/BRIGHT DNA-binding domain
maker-pcu_contig_518-snap-gene-0.16-mRNA-1	PF01388(ARID)	ARID/BRIGHT DNA-binding domain
maker-pcu_contig_13819-snap-gene-0.2-mRNA-1	PF01037(AsnC_trans_reg)	Transcription regulator AsnC-type, C-terminal
maker-pcu_contig_5833-fgenesh-gene-0.1-mRNA-1	PF01037(AsnC_trans_reg)	Transcription regulator AsnC-type, C-terminal
snap_masked-pcu_contig_10250-abinit-gene-0.2-mRNA-1	PF01037(AsnC_trans_reg)	Transcription regulator AsnC-type, C-terminal
snap_masked-pcu_contig_153-abinit-gene-0.20-mRNA-1	PF02178(AT_hook)	AT hook, DNA-binding motif
maker-pcu_contig_188-snap-gene-0.11-mRNA-1	PF10403(BHD_1)	DNA repair protein Rad4, DNA-binding domain 1
maker-pcu_contig_188-snap-gene-0.11-mRNA-1	PF10404(BHD_2)	DNA repair protein Rad4, DNA-binding domain 2
maker-pcu_contig_188-snap-gene-0.11-mRNA-1	PF10405(BHD_3)	DNA repair protein Rad4, DNA-binding domain 3
maker-pcu_contig_919-snap-gene-0.3-mRNA-1	PF07524(Bromo_TP)	Bromodomain transcription factor
fgenesh_masked-pcu_contig_31-abinit-gene-0.43-mRNA-1	PF00170(bZIP_1)	bZIP transcription factor, bZIP-1
maker-pcu_contig_1120-snap-gene-0.6-mRNA-1	PF00170(bZIP_1)	bZIP transcription factor, bZIP-1
maker-pcu_contig_1917-snap-gene-0.3-mRNA-1	PF00170(bZIP_1)	bZIP transcription factor, bZIP-1
maker-pcu_contig_2485-fgenesh-gene-0.0-mRNA-1	PF00170(bZIP_1)	bZIP transcription factor, bZIP-1
maker-pcu_contig_30-fgenesh-gene-0.7-mRNA-1	PF00170(bZIP_1)	bZIP transcription factor, bZIP-1
maker-pcu_contig_330-snap-gene-0.13-mRNA-1	PF00170(bZIP_1)	bZIP transcription factor, bZIP-1
maker-pcu_contig_425-snap-gene-0.6-mRNA-1	PF00170(bZIP_1)	bZIP transcription factor, bZIP-1
maker-pcu_contig_473-snap-gene-0.6-mRNA-1	PF00170(bZIP_1)	bZIP transcription factor, bZIP-1
maker-pcu_contig_7357-snap-gene-0.1-mRNA-1	PF00170(bZIP_1)	bZIP transcription factor, bZIP-1
maker-pcu_contig_8820-snap-gene-0.1-mRNA-1	PF00170(bZIP_1)	bZIP transcription factor, bZIP-1
maker-pcu_contig_1561-snap-gene-0.1-mRNA-1	PF07716(bZIP_2)	Basic leucine zipper
maker-pcu_contig_330-snap-gene-0.13-mRNA-1	PF07716(bZIP_2)	Basic leucine zipper
maker-pcu_contig_6290-snap-gene-0.1-mRNA-1	PF02559(CarD_TRCF)	Transcription factor CarD
maker-pcu_contig_7096-snap-gene-0.1-mRNA-1	PF02559(CarD_TRCF)	Transcription factor CarD
fgenesh_masked-pcu_contig_113-abinit-gene-0.37-mRNA-1	PF02045(CBFB_NFYA)	CCAAT-binding transcription factor, subunit B
maker-pcu_contig_82-snap-gene-0.23-mRNA-1	PF02045(CBFB_NFYA)	CCAAT-binding transcription factor, subunit B
maker-pcu_contig_135-fgenesh-gene-0.4-mRNA-1	PF00808(CBFD_NFYB_HMF)	Transcription factor CBF/NF-Y/archaeal histone
maker-pcu_contig_171-fgenesh-gene-0.1-mRNA-1	PF00808(CBFD_NFYB_HMF)	Transcription factor CBF/NF-Y/archaeal histone
maker-pcu_contig_186-snap-gene-0.17-mRNA-1	PF00808(CBFD_NFYB_HMF)	Transcription factor CBF/NF-Y/archaeal histone
maker-pcu_contig_215-snap-gene-0.6-mRNA-1	PF00808(CBFD_NFYB_HMF)	Transcription factor CBF/NF-Y/archaeal histone
maker-pcu_contig_2250-snap-gene-0.3-mRNA-1	PF00808(CBFD_NFYB_HMF)	Transcription factor CBF/NF-Y/archaeal histone
maker-pcu_contig_27790-fgenesh-gene-0.0-mRNA-1	PF00808(CBFD_NFYB_HMF)	Transcription factor CBF/NF-Y/archaeal histone
maker-pcu_contig_42-snap-gene-0.7-mRNA-1	PF00808(CBFD_NFYB_HMF)	Transcription factor CBF/NF-Y/archaeal histone
maker-pcu_contig_116-snap-gene-0.12-mRNA-1	PF04218(CENP-B_N)	Centromere protein Cenp-B, DNA-binding domain 1
maker-pcu_contig_281-snap-gene-0.11-mRNA-1	PF04218(CENP-B_N)	Centromere protein Cenp-B, DNA-binding domain 1
maker-pcu_contig_505-snap-gene-0.2-mRNA-1	PF04218(CENP-B_N)	Centromere protein Cenp-B, DNA-binding domain 1
maker-pcu_contig_505-snap-gene-0.5-mRNA-1	PF04218(CENP-B_N)	Centromere protein Cenp-B, DNA-binding domain 1
maker-pcu_contig_11725-fgenesh-gene-0.0-mRNA-1	PF00325(Crp)	HTH transcriptional regulator, Crp
maker-pcu_contig_3824-fgenesh-gene-0.0-mRNA-1	PF00325(Crp)	HTH transcriptional regulator, Crp
maker-pcu_contig_5410-fgenesh-gene-0.0-mRNA-1	PF00325(Crp)	HTH transcriptional regulator, Crp
maker-pcu_contig_7296-fgenesh-gene-0.0-mRNA-1	PF00325(Crp)	HTH transcriptional regulator, Crp
maker-pcu_contig_9553-snap-gene-0.0-mRNA-1	PF00325(Crp)	HTH transcriptional regulator, Crp
maker-pcu_contig_2319-snap-gene-0.3-mRNA-1	PF00313(CSD)	Cold-shock protein, DNA-binding
maker-pcu_contig_6844-snap-gene-0.2-mRNA-1	PF00313(CSD)	Cold-shock protein, DNA-binding
maker-pcu_contig_28-snap-gene-0.14-mRNA-1	PF07571(DUF1546)	Protein of unknown function DUF1546
maker-pcu_contig_127-snap-gene-0.12-mRNA-1	PF02319(E2F_TDP)	Transcription factor E2F/dimerisation partner (TDP)
maker-pcu_contig_346-snap-gene-0.7-mRNA-1	PF02319(E2F_TDP)	Transcription factor E2F/dimerisation partner (TDP)
maker-pcu_contig_7626-snap-gene-0.0-mRNA-1	PF02319(E2F_TDP)	Transcription factor E2F/dimerisation partner (TDP)
maker-pcu_contig_5279-fgenesh-gene-0.0-mRNA-1	PF01475(FUR)	Ferric-uptake regulator
fgenesh_masked-pcu_contig_2949-abinit-gene-0.5-mRNA-1	PF00196(GerE)	Transcription regulator LuxR, C-terminal
maker-pcu_contig_11069-fgenesh-gene-0.0-mRNA-1	PF00196(GerE)	Transcription regulator LuxR, C-terminal
maker-pcu_contig_12069-fgenesh-gene-0.0-mRNA-1	PF00196(GerE)	Transcription regulator LuxR, C-terminal
maker-pcu_contig_13543-fgenesh-gene-0.0-mRNA-1	PF00196(GerE)	Transcription regulator LuxR, C-terminal
maker-pcu_contig_15506-snap-gene-0.1-mRNA-1	PF00196(GerE)	Transcription regulator LuxR, C-terminal
maker-pcu_contig_2357-snap-gene-0.0-mRNA-1	PF00196(GerE)	Transcription regulator LuxR, C-terminal
maker-pcu_contig_2783-fgenesh-gene-0.0-mRNA-1	PF00196(GerE)	Transcription regulator LuxR, C-terminal
maker-pcu_contig_4165-fgenesh-gene-0.0-mRNA-1	PF00196(GerE)	Transcription regulator LuxR, C-terminal
maker-pcu_contig_4726-fgenesh-gene-0.0-mRNA-1	PF00196(GerE)	Transcription regulator LuxR, C-terminal
maker-pcu_contig_4801-snap-gene-0.1-mRNA-1	PF00196(GerE)	Transcription regulator LuxR, C-terminal
maker-pcu_contig_5452-fgenesh-gene-0.0-mRNA-1	PF00196(GerE)	Transcription regulator LuxR, C-terminal
maker-pcu_contig_9914-fgenesh-gene-0.0-mRNA-1	PF00196(GerE)	Transcription regulator LuxR, C-terminal
snap_masked-pcu_contig_1555-abinit-gene-0.8-mRNA-1	PF00196(GerE)	Transcription regulator LuxR, C-terminal
fgenesh_masked-pcu_contig_1392-abinit-gene-0.13-mRNA-1	PF00392(GntR)	HTH transcriptional regulator, GntR
fgenesh_masked-pcu_contig_3924-abinit-gene-0.9-mRNA-1	PF00392(GntR)	HTH transcriptional regulator, GntR
fgenesh_masked-pcu_contig_979-abinit-gene-0.11-mRNA-1	PF00392(GntR)	HTH transcriptional regulator, GntR
maker-pcu_contig_12048-snap-gene-0.1-mRNA-1	PF00392(GntR)	HTH transcriptional regulator, GntR
maker-pcu_contig_12746-snap-gene-0.1-mRNA-1	PF00392(GntR)	HTH transcriptional regulator, GntR
maker-pcu_contig_14631-fgenesh-gene-0.0-mRNA-1	PF00392(GntR)	HTH transcriptional regulator, GntR
maker-pcu_contig_14980-snap-gene-0.0-mRNA-1	PF00392(GntR)	HTH transcriptional regulator, GntR
maker-pcu_contig_17263-snap-gene-0.1-mRNA-1	PF00392(GntR)	HTH transcriptional regulator, GntR
maker-pcu_contig_1933-snap-gene-0.2-mRNA-1	PF00392(GntR)	HTH transcriptional regulator, GntR
maker-pcu_contig_2130-snap-gene-0.3-mRNA-1	PF00392(GntR)	HTH transcriptional regulator, GntR
maker-pcu_contig_21893-snap-gene-0.1-mRNA-1	PF00392(GntR)	HTH transcriptional regulator, GntR
maker-pcu_contig_2837-fgenesh-gene-0.1-mRNA-1	PF00392(GntR)	HTH transcriptional regulator, GntR
maker-pcu_contig_3186-fgenesh-gene-0.1-mRNA-1	PF00392(GntR)	HTH transcriptional regulator, GntR
maker-pcu_contig_3617-fgenesh-gene-0.0-mRNA-1	PF00392(GntR)	HTH transcriptional regulator, GntR
maker-pcu_contig_3643-snap-gene-0.1-mRNA-1	PF00392(GntR)	HTH transcriptional regulator, GntR
maker-pcu_contig_3718-snap-gene-0.3-mRNA-1	PF00392(GntR)	HTH transcriptional regulator, GntR
maker-pcu_contig_3785-fgenesh-gene-0.0-mRNA-1	PF00392(GntR)	HTH transcriptional regulator, GntR
maker-pcu_contig_4332-fgenesh-gene-0.0-mRNA-1	PF00392(GntR)	HTH transcriptional regulator, GntR
maker-pcu_contig_5301-snap-gene-0.0-mRNA-1	PF00392(GntR)	HTH transcriptional regulator, GntR
maker-pcu_contig_6120-snap-gene-0.1-mRNA-1	PF00392(GntR)	HTH transcriptional regulator, GntR
maker-pcu_contig_6328-fgenesh-gene-0.0-mRNA-1	PF00392(GntR)	HTH transcriptional regulator, GntR
maker-pcu_contig_6377-snap-gene-0.0-mRNA-1	PF00392(GntR)	HTH transcriptional regulator, GntR
maker-pcu_contig_6438-snap-gene-0.0-mRNA-1	PF00392(GntR)	HTH transcriptional regulator, GntR
maker-pcu_contig_6728-snap-gene-0.1-mRNA-1	PF00392(GntR)	HTH transcriptional regulator, GntR
maker-pcu_contig_7741-snap-gene-0.2-mRNA-1	PF00392(GntR)	HTH transcriptional regulator, GntR
maker-pcu_contig_7845-snap-gene-0.0-mRNA-1	PF00392(GntR)	HTH transcriptional regulator, GntR
maker-pcu_contig_9238-snap-gene-0.1-mRNA-1	PF00392(GntR)	HTH transcriptional regulator, GntR
maker-pcu_contig_990-snap-gene-0.3-mRNA-1	PF00392(GntR)	HTH transcriptional regulator, GntR
snap_masked-pcu_contig_11107-abinit-gene-0.1-mRNA-1	PF00392(GntR)	HTH transcriptional regulator, GntR
maker-pcu_contig_220-snap-gene-0.10-mRNA-1	PF04495(GRASP55_65)	GRASP55/65
fgenesh_masked-pcu_contig_2760-abinit-gene-0.8-mRNA-1	PF06831(H2TH)	DNA glycosylase/AP lyase, H2TH DNA-binding
maker-pcu_contig_1776-snap-gene-0.5-mRNA-1	PF00010(HLH)	Helix-loop-helix DNA-binding domain
maker-pcu_contig_3655-fgenesh-gene-0.0-mRNA-1	PF00010(HLH)	Helix-loop-helix DNA-binding domain
maker-pcu_contig_407-snap-gene-0.7-mRNA-1	PF00010(HLH)	Helix-loop-helix DNA-binding domain
maker-pcu_contig_92-snap-gene-0.11-mRNA-1	PF00010(HLH)	Helix-loop-helix DNA-binding domain
snap_masked-pcu_contig_939-abinit-gene-0.9-mRNA-1	PF00010(HLH)	Helix-loop-helix DNA-binding domain
maker-pcu_contig_234-snap-gene-0.16-mRNA-1	PF00046(Homeobox)	Homeobox
maker-pcu_contig_305-snap-gene-0.6-mRNA-1	PF00046(Homeobox)	Homeobox
maker-pcu_contig_509-snap-gene-0.3-mRNA-1	PF00046(Homeobox)	Homeobox
maker-pcu_contig_830-snap-gene-0.9-mRNA-1	PF00046(Homeobox)	Homeobox
maker-pcu_contig_909-snap-gene-0.7-mRNA-1	PF00046(Homeobox)	Homeobox
maker-pcu_contig_95-snap-gene-0.19-mRNA-1	PF02301(HORMA)	DNA-binding HORMA
maker-pcu_contig_1219-snap-gene-0.4-mRNA-1	PF00447(HSF_DNA-bind)	Heat shock factor (HSF)-type, DNA-binding
maker-pcu_contig_1227-fgenesh-gene-0.0-mRNA-1	PF00447(HSF_DNA-bind)	Heat shock factor (HSF)-type, DNA-binding
maker-pcu_contig_1406-snap-gene-0.2-mRNA-1	PF00447(HSF_DNA-bind)	Heat shock factor (HSF)-type, DNA-binding
maker-pcu_contig_1638-snap-gene-0.3-mRNA-1	PF00447(HSF_DNA-bind)	Heat shock factor (HSF)-type, DNA-binding
maker-pcu_contig_1884-snap-gene-0.1-mRNA-1	PF00447(HSF_DNA-bind)	Heat shock factor (HSF)-type, DNA-binding
maker-pcu_contig_3395-snap-gene-0.1-mRNA-1	PF00447(HSF_DNA-bind)	Heat shock factor (HSF)-type, DNA-binding
maker-pcu_contig_35-snap-gene-0.20-mRNA-1	PF00447(HSF_DNA-bind)	Heat shock factor (HSF)-type, DNA-binding
maker-pcu_contig_3783-snap-gene-0.1-mRNA-1	PF00447(HSF_DNA-bind)	Heat shock factor (HSF)-type, DNA-binding
maker-pcu_contig_447-snap-gene-0.6-mRNA-1	PF00447(HSF_DNA-bind)	Heat shock factor (HSF)-type, DNA-binding
maker-pcu_contig_5854-snap-gene-0.1-mRNA-1	PF00447(HSF_DNA-bind)	Heat shock factor (HSF)-type, DNA-binding
maker-pcu_contig_61-snap-gene-0.5-mRNA-1	PF00447(HSF_DNA-bind)	Heat shock factor (HSF)-type, DNA-binding
maker-pcu_contig_6645-snap-gene-0.0-mRNA-1	PF00447(HSF_DNA-bind)	Heat shock factor (HSF)-type, DNA-binding
maker-pcu_contig_7643-snap-gene-0.1-mRNA-1	PF00447(HSF_DNA-bind)	Heat shock factor (HSF)-type, DNA-binding
maker-pcu_contig_851-fgenesh-gene-0.0-mRNA-1	PF00447(HSF_DNA-bind)	Heat shock factor (HSF)-type, DNA-binding
maker-pcu_contig_851-snap-gene-0.1-mRNA-1	PF00447(HSF_DNA-bind)	Heat shock factor (HSF)-type, DNA-binding
fgenesh_masked-pcu_contig_2604-abinit-gene-0.5-mRNA-1	PF00126(HTH_1)	HTH transcriptional regulator, LysR
fgenesh_masked-pcu_contig_2966-abinit-gene-0.11-mRNA-1	PF00126(HTH_1)	HTH transcriptional regulator, LysR
fgenesh_masked-pcu_contig_3314-abinit-gene-0.12-mRNA-1	PF00126(HTH_1)	HTH transcriptional regulator, LysR
fgenesh_masked-pcu_contig_4770-abinit-gene-0.8-mRNA-1	PF00126(HTH_1)	HTH transcriptional regulator, LysR
fgenesh_masked-pcu_contig_5670-abinit-gene-0.6-mRNA-1	PF00126(HTH_1)	HTH transcriptional regulator, LysR
fgenesh_masked-pcu_contig_6543-abinit-gene-0.1-mRNA-1	PF00126(HTH_1)	HTH transcriptional regulator, LysR
fgenesh_masked-pcu_contig_7036-abinit-gene-0.5-mRNA-1	PF00126(HTH_1)	HTH transcriptional regulator, LysR
fgenesh_masked-pcu_contig_8022-abinit-gene-0.7-mRNA-1	PF00126(HTH_1)	HTH transcriptional regulator, LysR
fgenesh_masked-pcu_contig_8248-abinit-gene-0.6-mRNA-1	PF00126(HTH_1)	HTH transcriptional regulator, LysR
fgenesh_masked-pcu_contig_9702-abinit-gene-0.7-mRNA-1	PF00126(HTH_1)	HTH transcriptional regulator, LysR
fgenesh_masked-pcu_contig_979-abinit-gene-0.11-mRNA-1	PF00126(HTH_1)	HTH transcriptional regulator, LysR
maker-pcu_contig_10107-fgenesh-gene-0.0-mRNA-1	PF00126(HTH_1)	HTH transcriptional regulator, LysR
maker-pcu_contig_10528-fgenesh-gene-0.0-mRNA-1	PF00126(HTH_1)	HTH transcriptional regulator, LysR
maker-pcu_contig_1139-fgenesh-gene-0.2-mRNA-1	PF00126(HTH_1)	HTH transcriptional regulator, LysR
maker-pcu_contig_11955-fgenesh-gene-0.0-mRNA-1	PF00126(HTH_1)	HTH transcriptional regulator, LysR
maker-pcu_contig_1206-fgenesh-gene-0.0-mRNA-1	PF00126(HTH_1)	HTH transcriptional regulator, LysR
maker-pcu_contig_1222-fgenesh-gene-0.1-mRNA-1	PF00126(HTH_1)	HTH transcriptional regulator, LysR
maker-pcu_contig_12682-fgenesh-gene-0.0-mRNA-1	PF00126(HTH_1)	HTH transcriptional regulator, LysR
maker-pcu_contig_12845-fgenesh-gene-0.0-mRNA-1	PF00126(HTH_1)	HTH transcriptional regulator, LysR
maker-pcu_contig_13196-fgenesh-gene-0.0-mRNA-1	PF00126(HTH_1)	HTH transcriptional regulator, LysR
maker-pcu_contig_13877-fgenesh-gene-0.0-mRNA-1	PF00126(HTH_1)	HTH transcriptional regulator, LysR
maker-pcu_contig_13953-fgenesh-gene-0.0-mRNA-1	PF00126(HTH_1)	HTH transcriptional regulator, LysR
maker-pcu_contig_14018-fgenesh-gene-0.0-mRNA-1	PF00126(HTH_1)	HTH transcriptional regulator, LysR
maker-pcu_contig_14349-snap-gene-0.1-mRNA-1	PF00126(HTH_1)	HTH transcriptional regulator, LysR
maker-pcu_contig_14848-fgenesh-gene-0.0-mRNA-1	PF00126(HTH_1)	HTH transcriptional regulator, LysR
maker-pcu_contig_14904-fgenesh-gene-0.0-mRNA-1	PF00126(HTH_1)	HTH transcriptional regulator, LysR
maker-pcu_contig_15175-fgenesh-gene-0.0-mRNA-1	PF00126(HTH_1)	HTH transcriptional regulator, LysR
maker-pcu_contig_16387-snap-gene-0.0-mRNA-1	PF00126(HTH_1)	HTH transcriptional regulator, LysR
maker-pcu_contig_16836-fgenesh-gene-0.0-mRNA-1	PF00126(HTH_1)	HTH transcriptional regulator, LysR
maker-pcu_contig_1686-fgenesh-gene-0.1-mRNA-1	PF00126(HTH_1)	HTH transcriptional regulator, LysR
maker-pcu_contig_1737-fgenesh-gene-0.0-mRNA-1	PF00126(HTH_1)	HTH transcriptional regulator, LysR
maker-pcu_contig_19169-snap-gene-0.1-mRNA-1	PF00126(HTH_1)	HTH transcriptional regulator, LysR
maker-pcu_contig_2081-fgenesh-gene-0.0-mRNA-1	PF00126(HTH_1)	HTH transcriptional regulator, LysR
maker-pcu_contig_2081-snap-gene-0.3-mRNA-1	PF00126(HTH_1)	HTH transcriptional regulator, LysR
maker-pcu_contig_2139-fgenesh-gene-0.0-mRNA-1	PF00126(HTH_1)	HTH transcriptional regulator, LysR
maker-pcu_contig_2176-fgenesh-gene-0.0-mRNA-1	PF00126(HTH_1)	HTH transcriptional regulator, LysR
maker-pcu_contig_2218-fgenesh-gene-0.1-mRNA-1	PF00126(HTH_1)	HTH transcriptional regulator, LysR
maker-pcu_contig_2306-snap-gene-0.1-mRNA-1	PF00126(HTH_1)	HTH transcriptional regulator, LysR
maker-pcu_contig_2343-fgenesh-gene-0.0-mRNA-1	PF00126(HTH_1)	HTH transcriptional regulator, LysR
maker-pcu_contig_2410-snap-gene-0.4-mRNA-1	PF00126(HTH_1)	HTH transcriptional regulator, LysR
maker-pcu_contig_2562-fgenesh-gene-0.0-mRNA-1	PF00126(HTH_1)	HTH transcriptional regulator, LysR
maker-pcu_contig_2628-snap-gene-0.3-mRNA-1	PF00126(HTH_1)	HTH transcriptional regulator, LysR
maker-pcu_contig_26524-fgenesh-gene-0.0-mRNA-1	PF00126(HTH_1)	HTH transcriptional regulator, LysR
maker-pcu_contig_2730-snap-gene-0.1-mRNA-1	PF00126(HTH_1)	HTH transcriptional regulator, LysR
maker-pcu_contig_2802-snap-gene-0.1-mRNA-1	PF00126(HTH_1)	HTH transcriptional regulator, LysR
maker-pcu_contig_2841-fgenesh-gene-0.1-mRNA-1	PF00126(HTH_1)	HTH transcriptional regulator, LysR
maker-pcu_contig_2947-snap-gene-0.1-mRNA-1	PF00126(HTH_1)	HTH transcriptional regulator, LysR
maker-pcu_contig_3037-fgenesh-gene-0.0-mRNA-1	PF00126(HTH_1)	HTH transcriptional regulator, LysR
maker-pcu_contig_3170-snap-gene-0.2-mRNA-1	PF00126(HTH_1)	HTH transcriptional regulator, LysR
maker-pcu_contig_3328-fgenesh-gene-0.0-mRNA-1	PF00126(HTH_1)	HTH transcriptional regulator, LysR
maker-pcu_contig_3343-snap-gene-0.3-mRNA-1	PF00126(HTH_1)	HTH transcriptional regulator, LysR
maker-pcu_contig_3527-fgenesh-gene-0.0-mRNA-1	PF00126(HTH_1)	HTH transcriptional regulator, LysR
maker-pcu_contig_3669-fgenesh-gene-0.0-mRNA-1	PF00126(HTH_1)	HTH transcriptional regulator, LysR
maker-pcu_contig_3963-fgenesh-gene-0.0-mRNA-1	PF00126(HTH_1)	HTH transcriptional regulator, LysR
maker-pcu_contig_4082-fgenesh-gene-0.1-mRNA-1	PF00126(HTH_1)	HTH transcriptional regulator, LysR
maker-pcu_contig_4256-fgenesh-gene-0.0-mRNA-1	PF00126(HTH_1)	HTH transcriptional regulator, LysR
maker-pcu_contig_4296-fgenesh-gene-0.0-mRNA-1	PF00126(HTH_1)	HTH transcriptional regulator, LysR
maker-pcu_contig_4389-fgenesh-gene-0.1-mRNA-1	PF00126(HTH_1)	HTH transcriptional regulator, LysR
maker-pcu_contig_4516-fgenesh-gene-0.0-mRNA-1	PF00126(HTH_1)	HTH transcriptional regulator, LysR
maker-pcu_contig_4526-fgenesh-gene-0.0-mRNA-1	PF00126(HTH_1)	HTH transcriptional regulator, LysR
maker-pcu_contig_4601-fgenesh-gene-0.0-mRNA-1	PF00126(HTH_1)	HTH transcriptional regulator, LysR
maker-pcu_contig_4806-fgenesh-gene-0.0-mRNA-1	PF00126(HTH_1)	HTH transcriptional regulator, LysR
maker-pcu_contig_5425-fgenesh-gene-0.0-mRNA-1	PF00126(HTH_1)	HTH transcriptional regulator, LysR
maker-pcu_contig_5552-fgenesh-gene-0.0-mRNA-1	PF00126(HTH_1)	HTH transcriptional regulator, LysR
maker-pcu_contig_5771-snap-gene-0.1-mRNA-1	PF00126(HTH_1)	HTH transcriptional regulator, LysR
maker-pcu_contig_5961-snap-gene-0.2-mRNA-1	PF00126(HTH_1)	HTH transcriptional regulator, LysR
maker-pcu_contig_5973-snap-gene-0.2-mRNA-1	PF00126(HTH_1)	HTH transcriptional regulator, LysR
maker-pcu_contig_6323-snap-gene-0.3-mRNA-1	PF00126(HTH_1)	HTH transcriptional regulator, LysR
maker-pcu_contig_6416-fgenesh-gene-0.0-mRNA-1	PF00126(HTH_1)	HTH transcriptional regulator, LysR
maker-pcu_contig_6470-snap-gene-0.1-mRNA-1	PF00126(HTH_1)	HTH transcriptional regulator, LysR
maker-pcu_contig_6523-snap-gene-0.0-mRNA-1	PF00126(HTH_1)	HTH transcriptional regulator, LysR
maker-pcu_contig_6527-snap-gene-0.0-mRNA-1	PF00126(HTH_1)	HTH transcriptional regulator, LysR
maker-pcu_contig_6614-snap-gene-0.2-mRNA-1	PF00126(HTH_1)	HTH transcriptional regulator, LysR
maker-pcu_contig_6644-snap-gene-0.0-mRNA-1	PF00126(HTH_1)	HTH transcriptional regulator, LysR
maker-pcu_contig_6988-fgenesh-gene-0.0-mRNA-1	PF00126(HTH_1)	HTH transcriptional regulator, LysR
maker-pcu_contig_7042-fgenesh-gene-0.0-mRNA-1	PF00126(HTH_1)	HTH transcriptional regulator, LysR
maker-pcu_contig_7452-snap-gene-0.0-mRNA-1	PF00126(HTH_1)	HTH transcriptional regulator, LysR
maker-pcu_contig_7472-fgenesh-gene-0.0-mRNA-1	PF00126(HTH_1)	HTH transcriptional regulator, LysR
maker-pcu_contig_7876-snap-gene-0.0-mRNA-1	PF00126(HTH_1)	HTH transcriptional regulator, LysR
maker-pcu_contig_7948-snap-gene-0.3-mRNA-1	PF00126(HTH_1)	HTH transcriptional regulator, LysR
maker-pcu_contig_8303-fgenesh-gene-0.1-mRNA-1	PF00126(HTH_1)	HTH transcriptional regulator, LysR
maker-pcu_contig_8363-snap-gene-0.0-mRNA-1	PF00126(HTH_1)	HTH transcriptional regulator, LysR
maker-pcu_contig_9757-fgenesh-gene-0.1-mRNA-1	PF00126(HTH_1)	HTH transcriptional regulator, LysR
maker-pcu_contig_985-fgenesh-gene-0.0-mRNA-1	PF00126(HTH_1)	HTH transcriptional regulator, LysR
snap_masked-pcu_contig_1444-abinit-gene-0.4-mRNA-1	PF00126(HTH_1)	HTH transcriptional regulator, LysR
snap_masked-pcu_contig_2832-abinit-gene-0.1-mRNA-1	PF00126(HTH_1)	HTH transcriptional regulator, LysR
snap_masked-pcu_contig_3663-abinit-gene-0.1-mRNA-1	PF00126(HTH_1)	HTH transcriptional regulator, LysR
snap_masked-pcu_contig_5412-abinit-gene-0.2-mRNA-1	PF00126(HTH_1)	HTH transcriptional regulator, LysR
snap_masked-pcu_contig_5719-abinit-gene-0.1-mRNA-1	PF00126(HTH_1)	HTH transcriptional regulator, LysR
snap_masked-pcu_contig_9845-abinit-gene-0.1-mRNA-1	PF00126(HTH_1)	HTH transcriptional regulator, LysR
maker-pcu_contig_7465-fgenesh-gene-0.0-mRNA-1	PF01022(HTH_5)	HTH transcriptional regulator, ArsR
maker-pcu_contig_3347-fgenesh-gene-0.2-mRNA-1	PF01418(HTH_6)	Helix-turn-helix protein RpiR
maker-pcu_contig_1012-fgenesh-gene-0.1-mRNA-1	PF02954(HTH_8)	Helix-turn-helix, Fis-type
maker-pcu_contig_1606-snap-gene-0.2-mRNA-1	PF02954(HTH_8)	Helix-turn-helix, Fis-type
maker-pcu_contig_2091-fgenesh-gene-0.0-mRNA-1	PF02954(HTH_8)	Helix-turn-helix, Fis-type
maker-pcu_contig_3482-snap-gene-0.2-mRNA-1	PF02954(HTH_8)	Helix-turn-helix, Fis-type
maker-pcu_contig_3483-fgenesh-gene-0.0-mRNA-1	PF02954(HTH_8)	Helix-turn-helix, Fis-type
maker-pcu_contig_4059-fgenesh-gene-0.0-mRNA-1	PF02954(HTH_8)	Helix-turn-helix, Fis-type
maker-pcu_contig_5765-snap-gene-0.0-mRNA-1	PF02954(HTH_8)	Helix-turn-helix, Fis-type
maker-pcu_contig_6611-snap-gene-0.2-mRNA-1	PF02954(HTH_8)	Helix-turn-helix, Fis-type
maker-pcu_contig_7003-snap-gene-0.1-mRNA-1	PF02954(HTH_8)	Helix-turn-helix, Fis-type
maker-pcu_contig_7948-fgenesh-gene-0.0-mRNA-1	PF02954(HTH_8)	Helix-turn-helix, Fis-type
maker-pcu_contig_826-fgenesh-gene-0.0-mRNA-1	PF02954(HTH_8)	Helix-turn-helix, Fis-type
snap_masked-pcu_contig_1444-abinit-gene-0.2-mRNA-1	PF02954(HTH_8)	Helix-turn-helix, Fis-type
fgenesh_masked-pcu_contig_1471-abinit-gene-0.8-mRNA-1	PF00165(HTH_AraC)	Helix-turn-helix, AraC type
fgenesh_masked-pcu_contig_6870-abinit-gene-0.4-mRNA-1	PF00165(HTH_AraC)	Helix-turn-helix, AraC type
maker-pcu_contig_13511-fgenesh-gene-0.0-mRNA-1	PF00165(HTH_AraC)	Helix-turn-helix, AraC type
maker-pcu_contig_17792-fgenesh-gene-0.0-mRNA-1	PF00165(HTH_AraC)	Helix-turn-helix, AraC type
maker-pcu_contig_2141-fgenesh-gene-0.1-mRNA-1	PF00165(HTH_AraC)	Helix-turn-helix, AraC type
maker-pcu_contig_3823-snap-gene-0.0-mRNA-1	PF00165(HTH_AraC)	Helix-turn-helix, AraC type
maker-pcu_contig_4386-snap-gene-0.0-mRNA-1	PF00165(HTH_AraC)	Helix-turn-helix, AraC type
maker-pcu_contig_5431-snap-gene-0.0-mRNA-1	PF00165(HTH_AraC)	Helix-turn-helix, AraC type
maker-pcu_contig_6251-fgenesh-gene-0.0-mRNA-1	PF00165(HTH_AraC)	Helix-turn-helix, AraC type
maker-pcu_contig_6859-fgenesh-gene-0.0-mRNA-1	PF00165(HTH_AraC)	Helix-turn-helix, AraC type
maker-pcu_contig_7633-fgenesh-gene-0.0-mRNA-1	PF00165(HTH_AraC)	Helix-turn-helix, AraC type
maker-pcu_contig_8903-fgenesh-gene-0.0-mRNA-1	PF00165(HTH_AraC)	Helix-turn-helix, AraC type
snap_masked-pcu_contig_7450-abinit-gene-0.0-mRNA-1	PF00165(HTH_AraC)	Helix-turn-helix, AraC type
maker-pcu_contig_3349-snap-gene-0.4-mRNA-1	PF08220(HTH_DeoR)	HTH transcriptional regulator, DeoR N-terminal
maker-pcu_contig_4177-fgenesh-gene-0.0-mRNA-1	PF08220(HTH_DeoR)	HTH transcriptional regulator, DeoR N-terminal
maker-pcu_contig_7053-fgenesh-gene-0.0-mRNA-1	PF08220(HTH_DeoR)	HTH transcriptional regulator, DeoR N-terminal
maker-pcu_contig_7134-snap-gene-0.0-mRNA-1	PF08220(HTH_DeoR)	HTH transcriptional regulator, DeoR N-terminal
maker-pcu_contig_8663-fgenesh-gene-0.0-mRNA-1	PF08220(HTH_DeoR)	HTH transcriptional regulator, DeoR N-terminal
maker-pcu_contig_327-snap-gene-0.5-mRNA-1	PF01486(K-box)	Transcription factor, K-box
maker-pcu_contig_106-fgenesh-gene-0.0-mRNA-1	PF11740(KfrA_N)	KfrA, N-terminal DNA-binding domain
maker-pcu_contig_2481-fgenesh-gene-0.0-mRNA-1	PF11740(KfrA_N)	KfrA, N-terminal DNA-binding domain
fgenesh_masked-pcu_contig_2044-abinit-gene-0.8-mRNA-1	PF00356(LacI)	HTH transcriptional regulator, LacI
fgenesh_masked-pcu_contig_840-abinit-gene-0.17-mRNA-1	PF00356(LacI)	HTH transcriptional regulator, LacI
maker-pcu_contig_10692-fgenesh-gene-0.0-mRNA-1	PF00356(LacI)	HTH transcriptional regulator, LacI
maker-pcu_contig_11023-snap-gene-0.1-mRNA-1	PF00356(LacI)	HTH transcriptional regulator, LacI
maker-pcu_contig_11997-fgenesh-gene-0.0-mRNA-1	PF00356(LacI)	HTH transcriptional regulator, LacI
maker-pcu_contig_12939-fgenesh-gene-0.0-mRNA-1	PF00356(LacI)	HTH transcriptional regulator, LacI
maker-pcu_contig_2987-fgenesh-gene-0.0-mRNA-1	PF00356(LacI)	HTH transcriptional regulator, LacI
maker-pcu_contig_3264-fgenesh-gene-0.0-mRNA-1	PF00356(LacI)	HTH transcriptional regulator, LacI
maker-pcu_contig_3398-fgenesh-gene-0.0-mRNA-1	PF00356(LacI)	HTH transcriptional regulator, LacI
maker-pcu_contig_4482-snap-gene-0.0-mRNA-1	PF00356(LacI)	HTH transcriptional regulator, LacI
maker-pcu_contig_4505-snap-gene-0.2-mRNA-1	PF00356(LacI)	HTH transcriptional regulator, LacI
maker-pcu_contig_4842-fgenesh-gene-0.0-mRNA-1	PF00356(LacI)	HTH transcriptional regulator, LacI
maker-pcu_contig_6411-fgenesh-gene-0.0-mRNA-1	PF00356(LacI)	HTH transcriptional regulator, LacI
maker-pcu_contig_8085-snap-gene-0.0-mRNA-1	PF01726(LexA_DNA_bind)	LexA, DNA-binding domain
fgenesh_masked-pcu_contig_3578-abinit-gene-0.3-mRNA-1	PF04397(LytTR)	LytTr, DNA-binding domain
maker-pcu_contig_15647-fgenesh-gene-0.0-mRNA-1	PF04397(LytTR)	LytTr, DNA-binding domain
maker-pcu_contig_5505-fgenesh-gene-0.0-mRNA-1	PF04397(LytTR)	LytTr, DNA-binding domain
maker-pcu_contig_11054-fgenesh-gene-0.0-mRNA-1	PF01047(MarR)	HTH transcriptional regulator, MarR
maker-pcu_contig_12650-fgenesh-gene-0.0-mRNA-1	PF01047(MarR)	HTH transcriptional regulator, MarR
maker-pcu_contig_13803-snap-gene-0.0-mRNA-1	PF01047(MarR)	HTH transcriptional regulator, MarR
maker-pcu_contig_5097-fgenesh-gene-0.1-mRNA-1	PF01047(MarR)	HTH transcriptional regulator, MarR
maker-pcu_contig_9266-fgenesh-gene-0.0-mRNA-1	PF01047(MarR)	HTH transcriptional regulator, MarR
maker-pcu_contig_2614-fgenesh-gene-0.0-mRNA-1	PF00376(MerR)	HTH transcriptional regulator, MerR
maker-pcu_contig_1817-snap-gene-0.2-mRNA-1	PF04152(Mre11_DNA_bind)	Mre11, DNA-binding
fgenesh_masked-pcu_contig_2122-abinit-gene-0.3-mRNA-1	PF00249(Myb_DNA-binding)	Myb, DNA-binding
fgenesh_masked-pcu_contig_2834-abinit-gene-0.5-mRNA-1	PF00249(Myb_DNA-binding)	Myb, DNA-binding
maker-pcu_contig_1043-fgenesh-gene-0.0-mRNA-1	PF00249(Myb_DNA-binding)	Myb, DNA-binding
maker-pcu_contig_10658-snap-gene-0.0-mRNA-1	PF00249(Myb_DNA-binding)	Myb, DNA-binding
maker-pcu_contig_109-fgenesh-gene-0.4-mRNA-1	PF00249(Myb_DNA-binding)	Myb, DNA-binding
maker-pcu_contig_1245-snap-gene-0.6-mRNA-1	PF00249(Myb_DNA-binding)	Myb, DNA-binding
maker-pcu_contig_125-snap-gene-0.10-mRNA-1	PF00249(Myb_DNA-binding)	Myb, DNA-binding
maker-pcu_contig_125-snap-gene-0.9-mRNA-1	PF00249(Myb_DNA-binding)	Myb, DNA-binding
maker-pcu_contig_1251-snap-gene-0.6-mRNA-1	PF00249(Myb_DNA-binding)	Myb, DNA-binding
maker-pcu_contig_1497-snap-gene-0.4-mRNA-1	PF00249(Myb_DNA-binding)	Myb, DNA-binding
maker-pcu_contig_1590-snap-gene-0.2-mRNA-1	PF00249(Myb_DNA-binding)	Myb, DNA-binding
maker-pcu_contig_165-snap-gene-0.8-mRNA-1	PF00249(Myb_DNA-binding)	Myb, DNA-binding
maker-pcu_contig_1926-snap-gene-0.0-mRNA-1	PF00249(Myb_DNA-binding)	Myb, DNA-binding
maker-pcu_contig_208-fgenesh-gene-0.5-mRNA-1	PF00249(Myb_DNA-binding)	Myb, DNA-binding
maker-pcu_contig_2453-snap-gene-0.0-mRNA-1	PF00249(Myb_DNA-binding)	Myb, DNA-binding
maker-pcu_contig_247-snap-gene-0.10-mRNA-1	PF00249(Myb_DNA-binding)	Myb, DNA-binding
maker-pcu_contig_3102-snap-gene-0.3-mRNA-1	PF00249(Myb_DNA-binding)	Myb, DNA-binding
maker-pcu_contig_362-snap-gene-0.3-mRNA-1	PF00249(Myb_DNA-binding)	Myb, DNA-binding
maker-pcu_contig_374-snap-gene-0.4-mRNA-1	PF00249(Myb_DNA-binding)	Myb, DNA-binding
maker-pcu_contig_43-snap-gene-0.4-mRNA-1	PF00249(Myb_DNA-binding)	Myb, DNA-binding
maker-pcu_contig_4396-snap-gene-0.1-mRNA-1	PF00249(Myb_DNA-binding)	Myb, DNA-binding
maker-pcu_contig_4417-snap-gene-0.0-mRNA-1	PF00249(Myb_DNA-binding)	Myb, DNA-binding
maker-pcu_contig_46-snap-gene-0.11-mRNA-1	PF00249(Myb_DNA-binding)	Myb, DNA-binding
maker-pcu_contig_527-snap-gene-0.10-mRNA-1	PF00249(Myb_DNA-binding)	Myb, DNA-binding
maker-pcu_contig_55-fgenesh-gene-0.2-mRNA-1	PF00249(Myb_DNA-binding)	Myb, DNA-binding
maker-pcu_contig_55-fgenesh-gene-0.5-mRNA-1	PF00249(Myb_DNA-binding)	Myb, DNA-binding
maker-pcu_contig_5740-snap-gene-0.1-mRNA-1	PF00249(Myb_DNA-binding)	Myb, DNA-binding
maker-pcu_contig_599-snap-gene-0.3-mRNA-1	PF00249(Myb_DNA-binding)	Myb, DNA-binding
maker-pcu_contig_60-snap-gene-0.10-mRNA-1	PF00249(Myb_DNA-binding)	Myb, DNA-binding
maker-pcu_contig_60-snap-gene-0.9-mRNA-1	PF00249(Myb_DNA-binding)	Myb, DNA-binding
maker-pcu_contig_602-snap-gene-0.10-mRNA-1	PF00249(Myb_DNA-binding)	Myb, DNA-binding
maker-pcu_contig_71-snap-gene-0.21-mRNA-1	PF00249(Myb_DNA-binding)	Myb, DNA-binding
maker-pcu_contig_75-snap-gene-0.10-mRNA-1	PF00249(Myb_DNA-binding)	Myb, DNA-binding
maker-pcu_contig_7804-snap-gene-0.1-mRNA-1	PF00249(Myb_DNA-binding)	Myb, DNA-binding
maker-pcu_contig_781-snap-gene-0.2-mRNA-1	PF00249(Myb_DNA-binding)	Myb, DNA-binding
maker-pcu_contig_9-snap-gene-0.20-mRNA-1	PF00249(Myb_DNA-binding)	Myb, DNA-binding
maker-pcu_contig_99-snap-gene-0.8-mRNA-1	PF00249(Myb_DNA-binding)	Myb, DNA-binding
snap_masked-pcu_contig_394-abinit-gene-0.14-mRNA-1	PF00249(Myb_DNA-binding)	Myb, DNA-binding
snap-pcu_contig_146-abinit-gene-0.49-mRNA-1	PF00249(Myb_DNA-binding)	Myb, DNA-binding
maker-pcu_contig_10085-fgenesh-gene-0.0-mRNA-1	PF08529(NusA_N)	Transcription factor NusA, N-terminal
maker-pcu_contig_15733-fgenesh-gene-0.0-mRNA-1	PF08529(NusA_N)	Transcription factor NusA, N-terminal
maker-pcu_contig_2585-snap-gene-0.0-mRNA-1	PF08529(NusA_N)	Transcription factor NusA, N-terminal
maker-pcu_contig_4144-snap-gene-0.0-mRNA-1	PF08529(NusA_N)	Transcription factor NusA, N-terminal
maker-pcu_contig_1941-fgenesh-gene-0.0-mRNA-1	PF01402(RHH_1)	CopG-like DNA-binding
maker-pcu_contig_3328-fgenesh-gene-0.0-mRNA-1	PF01402(RHH_1)	CopG-like DNA-binding
maker-pcu_contig_126-snap-gene-0.14-mRNA-1	PF02037(SAP)	DNA-binding SAP
maker-pcu_contig_1273-snap-gene-0.1-mRNA-1	PF02037(SAP)	DNA-binding SAP
maker-pcu_contig_1346-snap-gene-0.6-mRNA-1	PF02037(SAP)	DNA-binding SAP
maker-pcu_contig_155-snap-gene-0.10-mRNA-1	PF02037(SAP)	DNA-binding SAP
maker-pcu_contig_211-snap-gene-0.5-mRNA-1	PF02037(SAP)	DNA-binding SAP
maker-pcu_contig_243-fgenesh-gene-0.0-mRNA-1	PF02037(SAP)	DNA-binding SAP
maker-pcu_contig_2893-snap-gene-0.2-mRNA-1	PF02037(SAP)	DNA-binding SAP
maker-pcu_contig_425-snap-gene-0.10-mRNA-1	PF02037(SAP)	DNA-binding SAP
maker-pcu_contig_789-snap-gene-0.5-mRNA-1	PF02037(SAP)	DNA-binding SAP
maker-pcu_contig_836-snap-gene-0.10-mRNA-1	PF02037(SAP)	DNA-binding SAP
maker-pcu_contig_1012-fgenesh-gene-0.1-mRNA-1	PF00158(Sigma54_activat)	RNA polymerase sigma factor 54, interaction
maker-pcu_contig_10832-snap-gene-0.0-mRNA-1	PF00158(Sigma54_activat)	RNA polymerase sigma factor 54, interaction
maker-pcu_contig_11435-snap-gene-0.0-mRNA-1	PF00158(Sigma54_activat)	RNA polymerase sigma factor 54, interaction
maker-pcu_contig_12442-snap-gene-0.1-mRNA-1	PF00158(Sigma54_activat)	RNA polymerase sigma factor 54, interaction
maker-pcu_contig_1371-fgenesh-gene-0.0-mRNA-1	PF00158(Sigma54_activat)	RNA polymerase sigma factor 54, interaction
maker-pcu_contig_14235-fgenesh-gene-0.0-mRNA-1	PF00158(Sigma54_activat)	RNA polymerase sigma factor 54, interaction
maker-pcu_contig_14729-snap-gene-0.1-mRNA-1	PF00158(Sigma54_activat)	RNA polymerase sigma factor 54, interaction
maker-pcu_contig_1517-snap-gene-0.2-mRNA-1	PF00158(Sigma54_activat)	RNA polymerase sigma factor 54, interaction
maker-pcu_contig_15438-fgenesh-gene-0.0-mRNA-1	PF00158(Sigma54_activat)	RNA polymerase sigma factor 54, interaction
maker-pcu_contig_1606-snap-gene-0.2-mRNA-1	PF00158(Sigma54_activat)	RNA polymerase sigma factor 54, interaction
maker-pcu_contig_19994-fgenesh-gene-0.0-mRNA-1	PF00158(Sigma54_activat)	RNA polymerase sigma factor 54, interaction
maker-pcu_contig_2091-fgenesh-gene-0.0-mRNA-1	PF00158(Sigma54_activat)	RNA polymerase sigma factor 54, interaction
maker-pcu_contig_26012-fgenesh-gene-0.0-mRNA-1	PF00158(Sigma54_activat)	RNA polymerase sigma factor 54, interaction
maker-pcu_contig_3482-snap-gene-0.2-mRNA-1	PF00158(Sigma54_activat)	RNA polymerase sigma factor 54, interaction
maker-pcu_contig_5765-snap-gene-0.0-mRNA-1	PF00158(Sigma54_activat)	RNA polymerase sigma factor 54, interaction
maker-pcu_contig_6611-snap-gene-0.2-mRNA-1	PF00158(Sigma54_activat)	RNA polymerase sigma factor 54, interaction
maker-pcu_contig_6765-fgenesh-gene-0.0-mRNA-1	PF00158(Sigma54_activat)	RNA polymerase sigma factor 54, interaction
maker-pcu_contig_7003-snap-gene-0.1-mRNA-1	PF00158(Sigma54_activat)	RNA polymerase sigma factor 54, interaction
maker-pcu_contig_7465-fgenesh-gene-0.0-mRNA-1	PF00158(Sigma54_activat)	RNA polymerase sigma factor 54, interaction
maker-pcu_contig_7948-fgenesh-gene-0.0-mRNA-1	PF00158(Sigma54_activat)	RNA polymerase sigma factor 54, interaction
maker-pcu_contig_826-fgenesh-gene-0.0-mRNA-1	PF00158(Sigma54_activat)	RNA polymerase sigma factor 54, interaction
snap_masked-pcu_contig_9620-abinit-gene-0.0-mRNA-1	PF00158(Sigma54_activat)	RNA polymerase sigma factor 54, interaction
maker-pcu_contig_8429-fgenesh-gene-0.0-mRNA-1	PF00309(Sigma54_AID)	RNA polymerase sigma factor 54
maker-pcu_contig_15762-snap-gene-0.1-mRNA-1	PF04552(Sigma54_DBD)	RNA polymerase sigma factor 54, DNA-binding
maker-pcu_contig_7104-fgenesh-gene-0.0-mRNA-1	PF04552(Sigma54_DBD)	RNA polymerase sigma factor 54, DNA-binding
maker-pcu_contig_8429-fgenesh-gene-0.0-mRNA-1	PF04552(Sigma54_DBD)	RNA polymerase sigma factor 54, DNA-binding
maker-pcu_contig_9728-fgenesh-gene-0.0-mRNA-1	PF04552(Sigma54_DBD)	RNA polymerase sigma factor 54, DNA-binding
maker-pcu_contig_10836-fgenesh-gene-0.0-mRNA-1	PF04546(Sigma70_ner)	RNA polymerase sigma factor 70, non-essential region
maker-pcu_contig_5657-snap-gene-0.1-mRNA-1	PF04546(Sigma70_ner)	RNA polymerase sigma factor 70, non-essential region
maker-pcu_contig_5907-snap-gene-0.0-mRNA-1	PF04546(Sigma70_ner)	RNA polymerase sigma factor 70, non-essential region
maker-pcu_contig_10836-fgenesh-gene-0.0-mRNA-1	PF00140(Sigma70_r1_2)	RNA polymerase sigma-70 region 1.2
maker-pcu_contig_5657-snap-gene-0.1-mRNA-1	PF00140(Sigma70_r1_2)	RNA polymerase sigma-70 region 1.2
maker-pcu_contig_14836-snap-gene-0.1-mRNA-1	PF04542(Sigma70_r2)	RNA polymerase sigma-70 region 2
maker-pcu_contig_16477-snap-gene-0.1-mRNA-1	PF04542(Sigma70_r2)	RNA polymerase sigma-70 region 2
maker-pcu_contig_17116-fgenesh-gene-0.0-mRNA-1	PF04542(Sigma70_r2)	RNA polymerase sigma-70 region 2
maker-pcu_contig_1831-fgenesh-gene-0.0-mRNA-1	PF04542(Sigma70_r2)	RNA polymerase sigma-70 region 2
maker-pcu_contig_19739-fgenesh-gene-0.0-mRNA-1	PF04542(Sigma70_r2)	RNA polymerase sigma-70 region 2
maker-pcu_contig_2819-fgenesh-gene-0.1-mRNA-1	PF04542(Sigma70_r2)	RNA polymerase sigma-70 region 2
maker-pcu_contig_5907-snap-gene-0.0-mRNA-1	PF04542(Sigma70_r2)	RNA polymerase sigma-70 region 2
maker-pcu_contig_7035-fgenesh-gene-0.0-mRNA-1	PF04542(Sigma70_r2)	RNA polymerase sigma-70 region 2
maker-pcu_contig_8917-fgenesh-gene-0.0-mRNA-1	PF04542(Sigma70_r2)	RNA polymerase sigma-70 region 2
maker-pcu_contig_1567-snap-gene-0.1-mRNA-1	PF04539(Sigma70_r3)	RNA polymerase sigma-70 region 3
maker-pcu_contig_5907-snap-gene-0.0-mRNA-1	PF04539(Sigma70_r3)	RNA polymerase sigma-70 region 3
maker-pcu_contig_7365-fgenesh-gene-0.0-mRNA-1	PF04539(Sigma70_r3)	RNA polymerase sigma-70 region 3
maker-pcu_contig_1567-snap-gene-0.1-mRNA-1	PF04545(Sigma70_r4)	RNA polymerase sigma-70 region 4
maker-pcu_contig_5907-snap-gene-0.0-mRNA-1	PF04545(Sigma70_r4)	RNA polymerase sigma-70 region 4
maker-pcu_contig_7365-fgenesh-gene-0.0-mRNA-1	PF04545(Sigma70_r4)	RNA polymerase sigma-70 region 4
maker-pcu_contig_10675-fgenesh-gene-0.0-mRNA-1	PF08281(Sigma70_r4_2)	RNA polymerase sigma factor 70, region 4 type 2
maker-pcu_contig_14836-snap-gene-0.1-mRNA-1	PF08281(Sigma70_r4_2)	RNA polymerase sigma factor 70, region 4 type 2
maker-pcu_contig_16477-snap-gene-0.1-mRNA-1	PF08281(Sigma70_r4_2)	RNA polymerase sigma factor 70, region 4 type 2
maker-pcu_contig_17116-fgenesh-gene-0.0-mRNA-1	PF08281(Sigma70_r4_2)	RNA polymerase sigma factor 70, region 4 type 2
maker-pcu_contig_19739-fgenesh-gene-0.0-mRNA-1	PF08281(Sigma70_r4_2)	RNA polymerase sigma factor 70, region 4 type 2
maker-pcu_contig_2819-fgenesh-gene-0.1-mRNA-1	PF08281(Sigma70_r4_2)	RNA polymerase sigma factor 70, region 4 type 2
maker-pcu_contig_3762-snap-gene-0.2-mRNA-1	PF08281(Sigma70_r4_2)	RNA polymerase sigma factor 70, region 4 type 2
maker-pcu_contig_7035-fgenesh-gene-0.0-mRNA-1	PF08281(Sigma70_r4_2)	RNA polymerase sigma factor 70, region 4 type 2
maker-pcu_contig_7555-fgenesh-gene-0.0-mRNA-1	PF08281(Sigma70_r4_2)	RNA polymerase sigma factor 70, region 4 type 2
maker-pcu_contig_8917-fgenesh-gene-0.0-mRNA-1	PF08281(Sigma70_r4_2)	RNA polymerase sigma factor 70, region 4 type 2
maker-pcu_contig_407-snap-gene-0.6-mRNA-1	PF00319(SRF-TF)	Transcription factor, MADS-box
maker-pcu_contig_915-snap-gene-0.3-mRNA-1	PF00436(SSB)	Primosome PriB/single-strand DNA-binding
maker-pcu_contig_2252-snap-gene-0.3-mRNA-1	PF04719(TAFII28)	TAFII28-like protein
maker-pcu_contig_2321-snap-gene-0.2-mRNA-1	PF04658(TAFII55_N)	TAFII55 protein, conserved region
maker-pcu_contig_2624-snap-gene-0.3-mRNA-1	PF00352(TBP)	TATA-box binding
maker-pcu_contig_289-snap-gene-0.9-mRNA-1	PF00352(TBP)	TATA-box binding
snap_masked-pcu_contig_1930-abinit-gene-0.7-mRNA-1	PF00352(TBP)	TATA-box binding
fgenesh_masked-pcu_contig_1471-abinit-gene-0.8-mRNA-1	PF00440(TetR_N)	Transcription regulator, TetR-like, DNA-binding, bacterial/archaeal
maker-pcu_contig_1800-fgenesh-gene-0.1-mRNA-1	PF00440(TetR_N)	Transcription regulator, TetR-like, DNA-binding, bacterial/archaeal
maker-pcu_contig_2410-snap-gene-0.3-mRNA-1	PF00440(TetR_N)	Transcription regulator, TetR-like, DNA-binding, bacterial/archaeal
maker-pcu_contig_2800-fgenesh-gene-0.1-mRNA-1	PF00440(TetR_N)	Transcription regulator, TetR-like, DNA-binding, bacterial/archaeal
maker-pcu_contig_2819-fgenesh-gene-0.0-mRNA-1	PF00440(TetR_N)	Transcription regulator, TetR-like, DNA-binding, bacterial/archaeal
maker-pcu_contig_3195-fgenesh-gene-0.0-mRNA-1	PF00440(TetR_N)	Transcription regulator, TetR-like, DNA-binding, bacterial/archaeal
maker-pcu_contig_3501-fgenesh-gene-0.1-mRNA-1	PF00440(TetR_N)	Transcription regulator, TetR-like, DNA-binding, bacterial/archaeal
maker-pcu_contig_4330-snap-gene-0.1-mRNA-1	PF00440(TetR_N)	Transcription regulator, TetR-like, DNA-binding, bacterial/archaeal
maker-pcu_contig_5934-fgenesh-gene-0.0-mRNA-1	PF00440(TetR_N)	Transcription regulator, TetR-like, DNA-binding, bacterial/archaeal
maker-pcu_contig_5947-snap-gene-0.3-mRNA-1	PF00440(TetR_N)	Transcription regulator, TetR-like, DNA-binding, bacterial/archaeal
maker-pcu_contig_6094-snap-gene-0.2-mRNA-1	PF00440(TetR_N)	Transcription regulator, TetR-like, DNA-binding, bacterial/archaeal
maker-pcu_contig_6397-snap-gene-0.3-mRNA-1	PF00440(TetR_N)	Transcription regulator, TetR-like, DNA-binding, bacterial/archaeal
maker-pcu_contig_7303-fgenesh-gene-0.0-mRNA-1	PF00440(TetR_N)	Transcription regulator, TetR-like, DNA-binding, bacterial/archaeal
maker-pcu_contig_7591-fgenesh-gene-0.0-mRNA-1	PF00440(TetR_N)	Transcription regulator, TetR-like, DNA-binding, bacterial/archaeal
maker-pcu_contig_9356-fgenesh-gene-0.1-mRNA-1	PF00440(TetR_N)	Transcription regulator, TetR-like, DNA-binding, bacterial/archaeal
maker-pcu_contig_807-snap-gene-0.2-mRNA-1	PF03849(Tfb2)	Transcription factor Tfb2
maker-pcu_contig_2280-snap-gene-0.4-mRNA-1	PF03850(Tfb4)	Transcription factor Tfb4
maker-pcu_contig_6187-snap-gene-0.0-mRNA-1	PF03847(TFIID_20kDa)	Transcription initiation factor TFIID
maker-pcu_contig_21372-snap-gene-0.0-mRNA-1	PF03540(TFIID_30kDa)	Transcription initiation factor TFIID, 23-30kDa subunit
maker-pcu_contig_82-fgenesh-gene-0.11-mRNA-1	PF02269(TFIID-18kDa)	Transcription initiation factor IID, 18kDa subunit
maker-pcu_contig_5572-snap-gene-0.1-mRNA-1	PF02270(TFIIF_beta)	Transcription initiation factor IIF, beta subunit
maker-pcu_contig_8826-fgenesh-gene-0.0-mRNA-1	PF02270(TFIIF_beta)	Transcription initiation factor IIF, beta subunit
maker-pcu_contig_149-snap-gene-0.7-mRNA-1	PF03221(Transposase_Tc5)	Pogo transposase / Cenp-B / PDC2, subgroup, DNA-binding HTH domain
maker-pcu_contig_2199-snap-gene-0.2-mRNA-1	PF03221(Transposase_Tc5)	Pogo transposase / Cenp-B / PDC2, subgroup, DNA-binding HTH domain
maker-pcu_contig_23278-snap-gene-0.0-mRNA-1	PF03221(Transposase_Tc5)	Pogo transposase / Cenp-B / PDC2, subgroup, DNA-binding HTH domain
maker-pcu_contig_254-snap-gene-0.13-mRNA-1	PF03221(Transposase_Tc5)	Pogo transposase / Cenp-B / PDC2, subgroup, DNA-binding HTH domain
maker-pcu_contig_263-snap-gene-0.4-mRNA-1	PF03221(Transposase_Tc5)	Pogo transposase / Cenp-B / PDC2, subgroup, DNA-binding HTH domain
maker-pcu_contig_2923-snap-gene-0.2-mRNA-1	PF03221(Transposase_Tc5)	Pogo transposase / Cenp-B / PDC2, subgroup, DNA-binding HTH domain
maker-pcu_contig_3079-snap-gene-0.0-mRNA-1	PF03221(Transposase_Tc5)	Pogo transposase / Cenp-B / PDC2, subgroup, DNA-binding HTH domain
maker-pcu_contig_3105-snap-gene-0.1-mRNA-1	PF03221(Transposase_Tc5)	Pogo transposase / Cenp-B / PDC2, subgroup, DNA-binding HTH domain
maker-pcu_contig_3356-snap-gene-0.2-mRNA-1	PF03221(Transposase_Tc5)	Pogo transposase / Cenp-B / PDC2, subgroup, DNA-binding HTH domain
maker-pcu_contig_422-snap-gene-0.6-mRNA-1	PF03221(Transposase_Tc5)	Pogo transposase / Cenp-B / PDC2, subgroup, DNA-binding HTH domain
maker-pcu_contig_6278-snap-gene-0.1-mRNA-1	PF03221(Transposase_Tc5)	Pogo transposase / Cenp-B / PDC2, subgroup, DNA-binding HTH domain
maker-pcu_contig_892-snap-gene-0.6-mRNA-1	PF03221(Transposase_Tc5)	Pogo transposase / Cenp-B / PDC2, subgroup, DNA-binding HTH domain
maker-pcu_contig_899-snap-gene-0.5-mRNA-1	PF03221(Transposase_Tc5)	Pogo transposase / Cenp-B / PDC2, subgroup, DNA-binding HTH domain
snap-pcu_contig_1237-abinit-gene-0.16-mRNA-1	PF03221(Transposase_Tc5)	Pogo transposase / Cenp-B / PDC2, subgroup, DNA-binding HTH domain
snap-pcu_contig_281-abinit-gene-0.32-mRNA-1	PF03221(Transposase_Tc5)	Pogo transposase / Cenp-B / PDC2, subgroup, DNA-binding HTH domain
maker-pcu_contig_1171-snap-gene-0.4-mRNA-1	PF08536(Whirly)	Plant transcription factor
maker-pcu_contig_162-snap-gene-0.23-mRNA-1	PF05764(YL1)	YL1 nuclear
maker-pcu_contig_1248-snap-gene-0.0-mRNA-1	PF00096(zf-C2H2)	Zinc finger, C2H2-type
maker-pcu_contig_1248-snap-gene-0.1-mRNA-1	PF00096(zf-C2H2)	Zinc finger, C2H2-type
maker-pcu_contig_137-snap-gene-0.11-mRNA-1	PF00096(zf-C2H2)	Zinc finger, C2H2-type
maker-pcu_contig_1423-snap-gene-0.3-mRNA-1	PF00096(zf-C2H2)	Zinc finger, C2H2-type
maker-pcu_contig_1725-snap-gene-0.3-mRNA-1	PF00096(zf-C2H2)	Zinc finger, C2H2-type
maker-pcu_contig_252-snap-gene-0.9-mRNA-1	PF00096(zf-C2H2)	Zinc finger, C2H2-type
maker-pcu_contig_3028-snap-gene-0.0-mRNA-1	PF00096(zf-C2H2)	Zinc finger, C2H2-type
maker-pcu_contig_42-snap-gene-0.17-mRNA-1	PF00096(zf-C2H2)	Zinc finger, C2H2-type
maker-pcu_contig_47-snap-gene-0.25-mRNA-1	PF00096(zf-C2H2)	Zinc finger, C2H2-type
maker-pcu_contig_51-snap-gene-0.29-mRNA-1	PF00096(zf-C2H2)	Zinc finger, C2H2-type
maker-pcu_contig_584-snap-gene-0.7-mRNA-1	PF00096(zf-C2H2)	Zinc finger, C2H2-type
maker-pcu_contig_851-snap-gene-0.3-mRNA-1	PF00096(zf-C2H2)	Zinc finger, C2H2-type
maker-pcu_contig_98-snap-gene-0.15-mRNA-1	PF00096(zf-C2H2)	Zinc finger, C2H2-type
